# Supplementary material for: Virtual covariance matrix reconstruction-based adaptive beamforming for small aperture array
Source: PLoS One. 2023 Oct 19;18(10):e0293012. doi: 10.1371/journal.pone.0293012 (PMC10586659; doi:10.1371/journal.pone.0293012)
Supplement: S1 Dataset — (ZIP) [file pone.0293012.s001.zip]

Archive with 5 entries (4 files):
- dataset/
- dataset/desired_signal.mat
- dataset/interference1.mat
- dataset/interference2.mat
- dataset/interference3.mat
